# Supplementary material for: Cholecystectomy in the Pediatric Population—What Has Changed in Recent Decades? Insight from a Tertiary Pediatric Referral Center
Source: Epidemiologia (Basel). 2026 Apr 2;7(2):47. doi: 10.3390/epidemiologia7020047 (PMC13114763; doi:10.3390/epidemiologia7020047)
Supplement: Supplementary file 1 [file epidemiologia-07-00047-s001.zip]

Archive with 1 entries (1 files):
- epidemiologia-4175325-supplementary.pdf
